# Supplementary material for: Diagnosis of Malnutrition According to GLIM Criteria Predicts Complications and 6-Month Survival in Cancer Outpatients
Source: Biomedicines. 2022 Sep 6;10(9):2201. doi: 10.3390/biomedicines10092201 (PMC9496397; doi:10.3390/biomedicines10092201)
Supplement: Supplementary file 1 [file biomedicines-10-02201-s001.zip]

Archive with 1 entries (1 files):
- biomedicines-1875946-supplementary.pdf
